# Supplementary material for: Elevated type I interferon-like activity in a subset of multiple sclerosis patients: molecular basis and clinical relevance
Source: J Neuroinflammation. 2012 Jun 22;9:140. doi: 10.1186/1742-2094-9-140 (PMC3464734; doi:10.1186/1742-2094-9-140)
Supplement: Additional file 1 — References to review articles addressing the genes involved in IFN-related pathways. [file 1742-2094-9-140-S1.xls]

## Sheet: References
Gene Symbol	Bonjardim et al. Immunol Lett 2009; 122(1):1-11.	Fensterl et al. Biofactors 2009; 35(1):14-20.	Boo et al. Yonsei Med J 2010; 51(1):9-17.	Hall et al. Nat Rev Rheumatol 2010; 6(1):40-9.	Borden et al. Nat Rev Drug Discov 2007; 6(12):975-90.	Haller et al. Cytokine Growth Factor Rev 2007; 18(5-6):425-33.	Takaoka et al. Cell Microbiol 2006; 8(6):907-22.	Zhang et al. Immunol Rev 2007; 220:225-36.	Sadler et al. Nat Rev Immunol 2008; 8(7):559-68.	Koyama et al. Cytokine 2008; 43(3):336-41.	Blasius et al. Immunity 2010; 32(3):305-15.
AKT1	X				X		X			X
ATF2		X			X	X	X
CHUK	X	X	X		X			X	X	X	X
CXCL10	X	X			X		X	X
DDX58	X	X			X	X	X			X
EIF2AK2	X	X	X	X	X	X	X		X
IFI27					X
IFIH1	X	X			X	X	X			X
IFIT1	X	X			X	X			X
IFNAR1	X	X	X	X	X	X	X		X
IFNAR2	X	X	X	X	X	X	X		X
IFNB1	X	X	X	X	X	X	X	X	X	X	X
IKBKB	X	X	X		X			X	X	X	X
IKBKE	X	X	X		X	X	X	X		X	X
IRAK1			X					X		X	X
IRAK4								X		X	X
IRF3	X	X	X	X	X	X	X	X		X	X
IRF7	X	X	X	X	X	X	X	X		X	X
IRF9	X	X	X	X	X	X	X	X	X	X
ISG15	X	X	X		X		X		X
ISG20		X	X		X	X			X
JAK1	X	X		X	X		X		X
JUN		X			X	X	X
MAP3K7	X				X					X	X
MAPK14		X			X
MAPK8		X			X
MAVS	X	X			X	X	X			X
MX1	X	X	X	X	X	X	X		X
MYD88	X		X				X	X		X	X
NFKB1	X	X	X		X	X	X	X	X	X	X
NFKB2	X	X	X		X	X	X	X	X	X	X
NFKBIA	X	X	X		X			X	X		X
OAS1	X	X	X		X	X	X		X	X
PIK3R1	X				X		X			X
REL	X	X	X		X	X	X	X	X	X	X
RELA	X	X	X		X	X	X	X	X	X	X
RELB	X	X	X		X	X	X	X	X	X	X
RSAD2		X			X				X
SOCS1	X				X	X
SOCS3	X				X	X
STAT1	X	X	X	X	X	X	X	X	X	X
STAT2	X	X	X	X	X	X	X	X	X	X
TBK1	X	X	X		X	X	X	X		X	X
TICAM1	X	X	X		X		X	X		X	X
TICAM2	X		X				X	X			X
TIRAP	X		X				X	X
TLR3	X	X	X		X		X	X		X	X
TLR4	X		X		X		X	X			X
TLR7	X		X		X		X	X		X	X
TLR8	X		X		X		X	X
TLR9	X		X		X		X	X		X	X
TNFSF10					X	X
TRAF3	X	X	X		X			X		X	X
TRAF6	X	X	X		X			X		X	X
TYK2	X	X		X	X		X		X
ZBP1	X
X = an interaction was extracted from the literature
