# Supplementary material for: Elevated type I interferon-like activity in a subset of multiple sclerosis patients: molecular basis and clinical relevance
Source: J Neuroinflammation. 2012 Jun 22;9:140. doi: 10.1186/1742-2094-9-140 (PMC3464734; doi:10.1186/1742-2094-9-140)
Supplement: Additional file 2 — This table provides the preprocessed microarray data of the 56 pathway genes for all 61 patients before therapy initiation (baseline) and after 1 month of IFN-beta treatment. Additionally, it contains the real-time PCR data for 14 of these genes that were obtained for 44 of the patients. [file 1742-2094-9-140-S2.xls]

## Sheet: Expression data
Microarray data (signal intensities) - baseline
	IFN-beta 1a im. (GSE19285)																								IFN-beta 1b sc. (GSE24427)
Gene	Pat01	Pat02	Pat03	Pat04	Pat05	Pat06	Pat07	Pat08	Pat09	Pat10	Pat11	Pat12	Pat13	Pat14	Pat15	Pat16	Pat17	Pat18	Pat19	Pat20	Pat21	Pat22	Pat23	Pat24	Pat01	Pat02	Pat03	Pat04	Pat05	Pat06	Pat07	Pat08	Pat09	Pat10	Pat11	Pat12	Pat13	Pat14	Pat15	Pat16	Pat17	Pat18	Pat19	Pat20	Pat21	Pat22	Pat23	Pat24	Pat25
AKT1	960	1136	1034	1032	1209	1000	1491	1100	1103	1405	1092	1234	1032	753	1449	1295	637	990	1033	904	852	872	854	1367	1006	1099	1090	1050	1222	924	902	967	1009	1033	849	920	810	844	1145	1051	1075	1091	1075	1236	1061	1007	868	1020	745
ATF2	321	349	337	314	372	389	323	278	330	271	270	389	382	332	454	325	389	332	330	309	299	204	320	373	375	292	337	324	501	410	301	444	267	213	360	336	226	290	359	230	220	407	329	488	238	389	424	320	432
CHUK	153	143	149	209	186	184	199	243	302	171	205	173	160	233	167	148	167	141	148	132	198	153	119	222	187	239	238	180	154	203	186	156	122	264	214	199	237	198	187	217	303	326	200	276	122	267	202	206	185
CXCL10	331	2594	1034	209	252	329	424	181	3226	366	180	199	210	209	345	474	242	186	322	406	475	332	229	295	342	301	255	413	319	384	241	250	733	201	204	452	317	233	373	393	298	316	303	441	348	206	304	274	408
DDX58	623	611	1257	526	743	531	356	432	1246	385	439	350	422	457	409	588	409	571	564	713	589	427	446	494	470	578	627	704	502	631	497	580	496	499	377	550	390	688	492	559	402	485	558	551	640	563	682	587	511
EIF2AK2	747	1030	1936	514	640	520	708	505	3306	523	432	615	793	530	935	646	818	525	418	502	871	586	415	763	692	755	785	821	832	998	355	556	1049	886	417	1192	369	895	711	646	589	817	566	1102	615	857	768	499	444
IFI27	61	132	2028	28	67	83	68	11	375	26	22	62	83	72	63	52	23	59	124	22	74	118	26	61	66	77	18	33	49	75	58	32	741	82	131	42	104	70	26	71	96	25	132	46	52	38	21	74	65
IFIH1	420	275	791	328	371	264	228	320	1536	493	533	371	237	270	287	503	310	337	253	339	343	251	499	326	335	269	355	295	441	516	252	341	379	496	385	454	158	333	357	306	344	304	356	377	327	285	215	298	282
IFIT1	564	841	2482	196	515	323	451	186	8001	266	106	448	604	219	586	443	671	391	364	692	807	398	315	435	428	492	542	623	877	1232	237	344	1907	1123	266	1189	435	735	509	651	295	482	341	1129	467	534	379	516	408
IFNAR1	213	310	372	214	181	249	254	223	221	171	197	217	292	266	218	206	259	292	191	222	232	269	216	191	226	222	263	177	232	235	222	277	217	223	258	168	193	213	158	186	121	237	45	195	189	217	223	215	226
IFNAR2	517	485	572	452	494	576	800	678	858	853	942	727	527	800	650	769	782	701	868	657	710	697	929	601	529	771	826	688	715	521	837	705	761	872	908	688	769	776	746	650	824	570	851	530	556	665	736	655	650
IFNB1	18	10	15	13	12	11	27	18	16	22	21	12	10	13	8	8	14	7	14	11	7	10	18	10	6	13	15	14	13	17	11	11	18	8	67	16	9	19	5	12	9	15	16	9	7	9	10	9	16
IKBKB	416	394	549	489	579	487	330	381	247	320	215	605	543	542	446	453	541	512	518	478	436	370	336	405	441	489	431	485	480	417	510	454	375	526	431	413	367	375	523	374	441	401	431	479	403	565	586	458	447
IKBKE	422	423	450	391	560	567	450	412	399	339	362	455	549	488	496	541	485	537	464	536	439	441	426	429	468	421	461	412	449	518	536	461	453	461	378	474	350	435	391	306	277	381	477	381	457	426	359	561	515
IRAK1	2330	2568	2820	2881	1968	2136	3044	2477	2452	2424	2433	2276	2701	3154	2084	2180	2183	2327	2969	3329	2195	2514	2616	2424	1941	2284	2094	2038	2337	1838	2814	2255	3040	2283	2425	2190	2288	2259	2519	2566	2666	2652	2592	2814	2315	2055	3019	2871	2826
IRAK4	403	304	388	389	428	498	492	698	364	541	468	486	525	417	461	401	353	563	434	561	457	547	665	338	424	529	464	304	405	334	659	552	384	444	446	366	429	446	451	418	588	509	616	454	552	475	526	559	476
IRF3	1352	1305	1517	1103	1829	1406	1258	1941	1289	1356	1285	1379	1606	1262	1650	1386	1907	1422	1502	1551	1340	1995	1755	1625	2030	1439	1604	1207	1668	1776	1233	1409	1605	1330	958	989	1130	1129	1647	1910	1234	1272	1571	1574	1468	1390	1068	1504	1261
IRF7	1350	2108	4765	1030	1510	1337	1143	1399	4787	1019	922	1270	1683	1169	1149	1339	1235	1229	1477	1963	1225	1258	1479	1105	1476	920	1040	1143	1496	1719	1301	1333	3322	2180	547	1438	1427	1583	1439	1395	1363	1173	1161	1528	1213	1278	1342	1285	1187
IRF9	2865	3909	3417	1952	2323	1958	1826	2084	3250	2288	1501	2700	3222	2576	2578	2302	2668	2639	3196	2700	1821	2024	1840	1901	2290	2673	2245	2257	2220	2402	2567	2209	3655	3029	1946	3046	2854	1914	2108	2434	2171	2043	2407	2625	2654	1882	1908	2715	1977
ISG15	1237	2128	7546	1073	1634	929	1491	1499	15637	1553	1026	959	1731	1252	1327	1060	1339	1358	1653	2583	803	1155	1353	855	1311	1191	1470	1108	806	1845	1437	1191	5251	4074	1312	2863	1758	1665	1357	1315	1472	1198	860	1762	1531	1867	1698	1343	1250
ISG20	1518	1504	3197	1676	2364	1440	1117	1997	3041	1651	1821	1504	1940	2320	1255	1299	1843	1680	1524	1746	824	1400	1669	1388	1978	1364	2151	1394	1137	1867	2405	1630	2974	1519	2103	1567	1446	1399	1529	2079	1688	927	1566	1057	1611	1602	1828	1574	1320
JAK1	6186	6187	6529	6687	6894	5597	6321	6498	5632	4856	6721	6813	6718	6542	6497	6393	7706	5536	5142	6652	6743	6986	5689	7941	6010	6648	6621	6056	5856	5732	7668	6179	5836	6301	6888	7195	5154	5748	6406	7284	6535	5854	6013	5563	7014	6107	6414	5840	6308
JUN	90	30	110	92	290	220	107	185	159	63	270	123	118	221	70	65	89	151	124	195	183	50	105	123	252	172	166	562	354	260	219	39	84	110	153	32	148	28	209	122	1159	121	38	206	41	140	203	124	197
MAP3K7	722	658	687	610	658	672	537	451	527	491	449	712	600	657	621	721	613	625	648	682	562	585	607	602	653	643	589	574	590	668	630	812	566	686	711	643	422	610	553	530	569	637	644	612	638	642	730	705	696
MAPK14	775	854	869	863	728	1329	729	585	663	668	596	1107	1032	1002	837	732	803	897	1121	975	922	914	688	660	808	789	736	717	897	770	998	1098	585	591	868	789	881	791	727	504	528	721	782	703	750	817	763	1063	1147
MAPK8	148	158	167	144	99	114	179	288	245	313	304	138	154	133	117	155	190	198	198	153	155	183	175	74	131	189	123	104	147	58	216	257	63	143	253	188	163	188	160	153	132	127	174	127	134	184	175	123	65
MAVS	264	329	335	301	347	457	196	256	233	181	296	338	353	276	314	416	284	462	266	415	425	273	460	493	485	366	250	231	594	231	141	221	281	286	321	241	337	338	296	356	346	228	197	284	332	351	296	257	262
MX1	1912	3316	9320	1431	2292	1109	1281	1578	11588	1412	1215	1483	2560	1512	2034	1561	1391	1266	1608	3219	1419	1257	1000	875	1545	1028	1792	1208	1760	3363	1530	1675	6490	4870	1389	3752	1134	2659	1818	1371	1476	1423	1232	2532	1314	1436	1329	2003	1847
MYD88	7521	6850	6587	6677	4944	5500	6475	5280	8456	5005	5726	6407	6872	4807	6814	6580	5944	5121	6257	6604	7512	5112	5494	6460	4585	6080	4831	6472	6323	4770	6425	5372	6451	5490	6327	5698	6716	6803	6061	5805	5137	6678	5911	6570	5719	5412	6197	5324	6114
NFKB1	1625	2449	2034	2086	1847	1700	1630	1929	1697	1497	1719	1978	2248	1609	2086	2177	2072	1720	1947	1608	2404	2618	1778	1937	1919	1768	2220	1969	2086	1855	2093	2001	1641	2058	2079	1868	1399	2207	1848	1730	1610	1898	1842	1988	2427	1782	1455	2041	2029
NFKB2	432	443	612	525	465	369	313	458	186	277	323	396	496	566	328	412	527	515	477	449	349	536	629	378	468	330	455	410	478	378	490	477	481	380	346	395	397	423	357	370	504	439	506	472	355	501	451	543	502
NFKBIA	3740	3062	4716	4739	5159	6152	4200	4241	3877	4838	5638	5022	3919	6140	3475	3785	4479	6130	6263	6413	5076	5637	4920	2611	5360	4503	5751	9983	4509	4828	4477	5429	5335	6590	6364	4451	6004	5079	5720	4775	15371	4008	5715	3843	3457	5117	4928	4605	4752
OAS1	991	1953	2132	825	851	731	724	783	3147	951	561	833	1130	785	644	971	1249	668	1208	1299	1541	993	996	798	782	513	863	748	712	1311	826	981	1424	1233	744	1638	1119	1065	1025	893	957	1200	892	1120	1206	726	866	651	844
PIK3R1	348	388	486	383	623	552	627	978	715	754	903	690	425	617	805	508	710	775	616	542	679	570	650	627	576	568	800	684	901	612	460	713	552	644	616	706	268	484	652	378	505	643	594	613	577	652	637	635	558
REL	570	657	817	620	740	1030	774	735	651	705	594	734	640	647	643	668	852	692	936	792	1192	886	851	783	863	688	701	827	788	823	371	1034	629	877	630	772	595	787	823	445	1072	1236	653	903	690	1030	939	688	1076
RELA	988	1081	905	942	1091	1018	722	912	1032	813	894	944	1138	1120	1011	816	1276	1062	957	899	856	731	1040	1061	1213	998	1183	1043	1266	1276	809	1169	1193	709	888	898	695	879	1120	622	883	946	1008	1042	910	1091	1123	1026	1080
RELB	547	547	725	636	563	466	550	575	453	418	365	431	623	461	441	472	439	466	515	551	506	496	592	433	545	411	562	531	455	507	607	525	563	521	692	401	768	579	472	532	553	536	713	519	527	530	521	543	482
RSAD2	272	663	3458	189	308	185	259	159	5999	145	134	242	359	236	276	265	167	219	242	619	264	242	224	232	258	198	293	299	323	526	140	253	1961	756	285	660	291	388	318	206	245	344	206	580	261	269	269	232	282
SOCS1	64	32	42	49	89	79	114	57	80	113	128	90	40	119	47	57	86	113	108	85	44	71	36	92	60	114	73	47	86	89	143	42	38	43	23	77	36	74	50	31	64	70	81	37	44	79	88	84	27
SOCS3	133	178	192	179	187	229	203	185	162	200	198	203	152	163	107	96	102	148	148	247	95	151	201	128	167	138	203	306	167	212	132	53	173	131	170	140	244	138	221	124	256	67	167	156	99	183	206	217	201
STAT1	1829	4951	3828	1759	2222	1659	1800	1806	6292	2827	2037	2102	1810	2046	1483	1659	1397	1616	2643	2386	1681	1523	1929	1120	2349	2160	2097	1953	1257	2105	2068	2338	6408	2495	2471	2574	2026	2107	2083	2207	2968	1449	2181	2005	2180	1661	1523	1981	1773
STAT2	528	756	1038	387	402	683	266	287	529	307	398	569	509	426	497	546	360	402	434	442	168	185	346	403	602	281	477	493	589	679	227	525	620	214	288	259	269	476	392	181	344	387	624	611	235	457	672	482	479
TBK1	818	855	990	853	969	1073	963	808	1226	922	750	1002	894	695	961	886	1203	964	887	963	1310	704	791	969	1035	1012	864	1128	1103	987	651	817	843	1121	918	1033	957	877	1049	1126	1118	842	812	896	864	929	1020	645	1341
TICAM1	192	281	252	337	327	272	197	218	238	224	270	274	255	362	179	149	182	357	241	460	223	228	299	177	224	156	170	215	257	230	240	253	221	276	138	137	217	288	237	316	333	167	198	181	271	171	229	257	208
TICAM2	1181	1478	1216	1222	810	1326	1175	1070	1411	1153	916	1263	1270	827	990	1067	598	829	1375	1262	1311	783	1161	738	895	715	750	895	1223	984	905	1194	1096	1184	976	994	1457	1438	1323	996	1078	1136	1224	1262	968	1169	876	1116	1187
TIRAP	125	111	101	106	134	198	155	102	222	87	134	203	66	48	122	132	111	118	90	96	49	70	143	121	126	97	141	191	91	242	157	163	162	86	82	65	151	154	131	108	197	186	115	145	92	105	138	145	111
TLR3	89	79	88	54	40	112	61	26	95	135	10	159	143	64	145	96	128	86	31	11	52	49	72	114	28	198	58	48	89	25	70	96	70	46	77	39	20	69	98	45	71	61	72	134	110	67	127	76	53
TLR4	1671	1775	1744	1621	1072	2027	1054	1036	1282	946	732	1912	1850	1606	1505	1417	1736	1239	2336	1428	1291	1446	1443	846	1398	1380	1512	2096	1518	1235	1698	1776	1165	1474	1994	1911	946	1974	1754	591	1475	1615	1789	1590	1039	1520	1610	1879	1964
TLR7	391	385	501	211	286	364	248	186	783	286	268	458	392	251	303	262	147	264	227	375	522	144	338	362	297	221	139	250	421	307	107	392	360	331	375	81	206	430	371	300	363	393	231	497	177	381	230	275	258
TLR8	1178	871	873	1031	619	1586	956	616	1173	632	592	1803	1273	986	1078	1108	924	901	1690	1169	1795	1080	1287	943	891	1003	685	1219	1335	713	1302	1162	872	934	839	973	661	1338	1135	576	977	1547	823	1271	969	855	823	1024	1027
TLR9	431	295	253	383	603	451	344	480	510	180	401	238	566	493	376	427	471	508	422	402	466	341	682	386	464	308	485	379	369	540	431	306	379	331	421	379	494	456	450	433	420	352	676	392	394	521	528	368	373
TNFSF10	2919	6530	5888	2475	2555	2855	2904	2176	7459	2151	1761	2768	3050	1935	2611	3129	2578	2312	2858	3430	3631	3427	3177	2814	2894	2367	2426	3074	3423	3012	3038	3183	3150	2607	2491	3419	2313	3333	3320	2273	2923	3286	2432	3369	2974	2798	2049	2048	2785
TRAF3	551	542	455	417	462	396	413	486	464	465	568	499	398	656	480	485	390	526	481	482	415	387	503	409	419	363	478	409	406	471	433	468	498	426	589	346	490	419	422	485	431	358	505	496	424	410	451	514	511
TRAF6	531	579	493	491	541	491	609	607	583	531	489	527	486	457	508	495	622	392	462	402	483	266	322	463	465	578	522	551	502	384	425	480	511	338	459	545	559	403	456	475	658	435	335	526	589	465	468	529	520
TYK2	1932	1616	1917	2069	1556	1849	1794	1541	1603	1469	1558	1782	1948	1769	1706	1516	1728	1749	2346	2021	1946	1615	1780	1610	1556	2267	1628	1824	1654	1255	2167	1827	1407	2790	2269	2313	1664	1770	1566	1924	1610	1662	1508	1693	2366	1831	1919	1849	1607
ZBP1	59	45	140	79	137	143	41	160	273	161	157	112	181	142	105	39	81	122	187	131	83	95	244	56	59	118	156	136	67	86	101	61	333	182	39	78	164	138	183	105	239	58	44	68	44	174	160	55	61
Microarray data (signal intensities) - 1 month
	IFN-beta 1a im. (GSE19285)																								IFN-beta 1b sc. (GSE24427)
Gene	Pat01	Pat02	Pat03	Pat04	Pat05	Pat06	Pat07	Pat08	Pat09	Pat10	Pat11	Pat12	Pat13	Pat14	Pat15	Pat16	Pat17	Pat18	Pat19	Pat20	Pat21	Pat22	Pat23	Pat24	Pat01	Pat02	Pat03	Pat04	Pat05	Pat06	Pat07	Pat08	Pat09	Pat10	Pat11	Pat12	Pat13	Pat14	Pat15	Pat16	Pat17	Pat18	Pat19	Pat20	Pat21	Pat22	Pat23	Pat24	Pat25
AKT1	933	926	999	1106	1091	1485	1374	983	812	910	838	1443	1273	755	899	851	1103	1217	922	1070	701	716	1066	1094	1195	932	1088	1095	1170	936	864	1224	1041	955	972	829	781	711	1230	862	1304	1334	989	1277	1128	1052	978	1112	1078
ATF2	431	280	384	286	473	390	288	214	304	301	314	479	378	326	314	382	478	239	357	330	202	196	319	478	433	352	332	445	464	410	339	481	372	258	298	270	308	365	456	370	298	430	289	345	361	336	463	233	355
CHUK	196	215	167	178	205	272	248	238	205	274	238	205	165	217	215	155	270	171	139	131	150	168	201	199	331	215	215	265	124	236	299	249	168	304	256	279	153	222	231	347	416	371	93	329	213	259	195	121	187
CXCL10	686	404	274	278	238	477	427	236	418	258	316	175	347	718	392	189	133	270	302	274	552	394	188	252	712	1043	408	670	2613	443	420	1347	599	387	587	543	1428	1513	561	611	464	981	722	1463	510	1633	796	475	782
DDX58	818	425	699	445	539	473	400	396	388	550	302	333	445	1023	378	519	481	642	509	511	585	344	610	585	1301	1373	995	1022	1777	746	1255	1233	811	910	909	633	1075	1592	916	1158	736	1339	980	1193	782	1742	960	874	1159
EIF2AK2	691	819	642	641	750	756	693	586	709	435	537	614	832	1038	899	704	840	478	593	436	674	419	611	939	1758	1650	1114	1960	3086	1199	1340	2670	1603	1435	2002	1758	1350	2257	1322	2387	1449	2343	2108	2160	1026	1696	1928	795	1256
IFI27	71	160	531	81	77	27	216	93	172	131	103	66	180	2245	317	111	84	220	82	185	326	141	111	125	1252	1569	1076	1855	2363	810	1363	1680	855	1980	744	2485	2996	2298	1241	1332	1478	3036	603	2794	826	1958	3645	711	905
IFIH1	438	377	415	238	459	429	328	330	471	373	234	285	293	474	351	262	412	375	320	319	346	255	444	369	670	953	643	742	1606	414	909	1199	391	700	656	611	639	993	672	1171	839	991	628	795	719	1122	588	444	524
IFIT1	637	542	599	168	557	648	713	519	345	460	485	477	736	2537	808	597	529	380	552	632	792	215	441	928	3767	2980	2369	4011	7231	1969	3665	5821	2541	2897	3366	2789	3146	7838	3754	6275	2080	5620	3851	3972	2005	3725	2759	2201	2726
IFNAR1	201	138	198	253	240	283	212	211	196	148	217	269	222	259	198	300	267	260	225	200	255	284	160	262	241	279	218	249	263	295	250	258	232	276	239	153	290	286	234	183	177	280	212	248	196	230	228	234	245
IFNAR2	690	589	525	653	581	534	859	842	847	718	962	703	783	564	664	766	632	706	774	613	639	647	612	737	552	797	701	549	755	559	671	582	758	840	815	736	701	951	590	438	858	686	576	633	761	719	591	637	726
IFNB1	10	15	9	7	33	15	6	14	26	9	16	19	13	9	9	7	12	17	13	24	8	10	14	13	14	14	11	11	13	7	11	15	10	18	12	8	11	9	12	7	9	11	13	11	8	10	16	14	12
IKBKB	462	477	552	494	464	558	302	273	256	330	436	608	447	635	437	425	552	504	458	481	344	397	466	499	486	514	480	425	421	460	549	475	409	480	501	506	378	314	483	432	444	440	307	527	567	406	420	386	524
IKBKE	428	454	484	552	573	564	510	401	440	380	388	449	566	657	394	498	462	430	514	507	526	412	471	492	481	463	487	448	488	568	550	533	530	481	406	652	454	478	439	435	300	486	571	418	541	437	501	663	600
IRAK1	2249	2462	2501	2682	1922	2368	2412	3196	2386	2949	2651	2032	2154	2110	2155	2075	2039	2453	2627	3319	2083	2498	2115	2445	2568	2568	2085	2154	2949	1954	2006	2395	2319	2921	1990	2067	2368	2412	2419	2359	2635	2076	2405	2847	2288	2484	2461	3454	2807
IRAK4	428	403	463	345	534	455	431	477	345	560	590	432	481	524	372	428	647	504	414	415	638	741	455	399	376	391	525	357	326	362	386	382	407	331	409	365	450	413	367	339	491	418	384	493	426	575	475	527	476
IRF3	1349	1521	1572	1468	1965	1828	1374	1236	1168	1481	1463	1232	1653	1321	1706	1974	1711	1304	1973	1291	1321	1989	1054	1431	1262	1195	1614	1608	1884	2058	1592	1607	1657	1093	1450	1412	1596	1465	1319	1492	1486	1274	2417	1584	1494	1381	1935	1618	1395
IRF7	1339	1099	1932	1123	1391	1225	1156	1475	1566	1190	1082	1246	1521	3441	1296	1230	1022	1266	1358	1318	1358	1175	919	1189	3033	2409	3159	3060	5841	2378	2958	3428	2762	3080	1988	2182	3870	5070	3024	3227	2521	4386	3516	4087	2195	3970	2576	1767	3037
IRF9	3230	2686	3075	1908	2234	2025	2085	1887	2165	2430	2158	2464	2798	3554	2425	2576	1968	2831	2955	2808	2055	2104	1987	2046	3285	3127	3184	2723	3086	3031	3371	2748	2936	3342	2516	3166	3086	3693	2515	2859	2662	3358	3375	3410	3038	3533	2697	3097	3473
ISG15	1305	1351	2262	1083	1561	988	1771	1503	1373	2863	1752	1035	1670	7380	1572	1199	1657	1892	1424	1964	1058	1211	1961	1626	7526	8288	7157	7509	13307	3867	7791	9825	4107	7666	5029	5897	7201	10910	5728	8119	5213	11397	6569	9238	5432	10323	5839	4596	7158
ISG20	1153	1301	1896	1943	2403	914	952	1834	1465	1992	1735	1638	1137	2943	1547	1633	1757	1628	1571	1955	1192	1701	1799	1332	2498	1947	2975	2128	3873	2027	3156	2499	2211	2664	1916	2139	2547	2397	2450	2703	2036	1925	2385	2479	2179	3116	2285	2028	2623
JAK1	6159	6936	7516	7031	7339	5926	6068	7142	6348	6313	6616	6086	6355	6282	6356	6456	7984	6438	5257	6042	7186	6270	6190	7118	7117	5410	8123	5961	4803	6816	6442	5925	6990	6040	6753	6334	5687	5136	7190	7269	5626	5211	7227	4499	6447	5980	7361	5333	6389
JUN	38	51	51	38	308	100	189	289	38	102	279	191	96	39	100	67	134	39	240	225	61	74	158	137	360	150	133	144	33	225	159	108	148	173	116	41	25	52	295	132	192	142	84	136	114	27	396	97	220
MAP3K7	687	673	676	640	727	617	418	409	493	460	478	709	611	619	583	706	647	595	642	656	563	545	517	582	659	571	704	584	712	633	700	612	664	655	609	726	756	695	726	588	469	566	694	586	557	636	680	638	609
MAPK14	904	763	928	1043	817	921	643	519	511	656	746	1088	1051	1078	607	941	843	870	1120	914	900	812	683	849	903	680	679	647	829	830	923	699	637	814	705	918	1127	855	933	710	476	699	426	598	786	708	754	945	977
MAPK8	214	173	81	112	179	121	189	312	353	214	263	143	173	153	119	174	121	199	168	165	148	250	177	125	147	199	132	153	36	110	150	110	131	139	176	134	113	193	144	94	63	119	186	162	242	130	206	49	133
MAVS	262	198	407	249	553	528	270	269	229	290	184	303	323	202	312	372	478	313	305	357	180	160	425	421	306	284	460	311	420	190	393	326	371	219	325	330	185	267	211	408	276	229	147	256	323	365	268	248	272
MX1	2186	2066	3684	1791	2257	1547	1918	2070	1967	1879	1791	1938	2679	7595	2217	2234	1404	1225	1758	2291	2511	1668	1737	1667	7133	6978	6750	6321	14166	5300	8398	8431	6520	8847	4697	6448	6921	10359	7428	6575	6009	9419	9621	7952	5106	6810	5059	6884	7675
MYD88	7511	6352	5842	5725	4853	6996	6824	5491	5858	5284	5312	4903	5700	6798	6329	6077	5351	5524	5798	5796	7879	6043	5041	6631	6605	7970	5577	7730	8241	6456	6619	7729	7102	7446	7190	6339	7591	9440	6669	7720	6090	8274	6762	7009	7899	6297	6346	5974	6975
NFKB1	1927	1546	1739	1421	1901	1836	1979	1613	2122	1642	1689	2082	1638	1721	1877	2273	1970	1716	1718	1715	2563	2436	1905	2014	1754	1697	2043	1830	2263	1947	2208	1590	1760	2246	2133	1829	2108	2445	1852	1833	1500	1998	2041	1863	2173	1898	1961	2106	1927
NFKB2	574	562	872	731	524	502	327	248	246	359	394	411	361	531	278	552	447	580	513	481	396	454	545	411	535	398	420	338	409	476	360	369	404	283	358	413	531	495	636	399	316	417	473	456	234	460	352	539	522
NFKBIA	4762	5118	3669	4799	5462	4398	4634	5425	4258	5419	5196	4419	3965	4253	3912	6051	4460	6266	6483	5739	6517	4737	5885	3474	5576	6973	4531	4226	4103	4970	5781	4165	3762	6301	5763	5157	4426	4080	5821	3405	6082	4428	4030	4814	5373	5166	6193	4697	6209
OAS1	1279	932	898	640	700	974	809	686	677	914	751	906	1547	2602	722	758	1002	735	934	1028	1385	926	1157	786	2455	2085	2204	2450	3533	1659	2123	4373	1579	2146	1929	2088	2801	3185	2311	3854	1959	5303	2087	3553	2273	2737	1832	1233	2284
PIK3R1	444	424	374	404	726	584	791	1476	972	747	999	609	554	437	536	659	741	507	712	620	569	455	555	752	540	602	637	533	754	721	600	617	586	657	813	606	504	609	652	799	374	559	560	598	469	784	705	462	528
REL	970	788	545	577	808	724	578	479	499	627	762	766	721	666	688	633	761	734	721	667	900	731	669	1033	839	788	699	979	953	794	626	998	715	710	905	790	798	874	1015	734	864	1006	744	949	813	890	757	697	732
RELA	1016	1025	1319	1013	1158	1144	739	666	904	1036	811	1045	1055	1207	807	931	1280	908	909	963	748	678	961	1230	1174	1119	1049	917	1046	1219	811	1221	1003	771	763	909	1121	1026	1239	849	785	1043	1179	891	879	932	1364	1468	1053
RELB	683	601	708	504	580	488	485	461	391	545	499	437	490	505	348	562	441	543	528	540	430	579	493	450	589	514	522	499	510	476	458	501	488	507	473	328	699	584	472	350	628	578	615	593	473	698	420	498	561
RSAD2	353	355	496	203	373	231	243	193	82	342	201	361	462	2073	297	406	320	275	347	320	362	213	246	529	3825	2843	2870	2989	8674	1570	3313	4055	1613	2968	2528	2554	3339	7103	3261	4520	1390	5973	3040	4330	1376	4535	2485	2437	2970
SOCS1	33	36	110	148	80	30	42	141	59	120	121	112	62	39	82	82	94	108	88	75	36	89	40	82	148	77	135	101	56	52	110	69	110	71	45	69	43	37	157	91	60	83	31	99	128	209	74	72	194
SOCS3	195	187	182	170	204	170	229	216	85	282	248	181	161	113	116	177	141	196	234	156	64	77	264	164	202	153	207	93	42	162	181	155	124	88	101	130	202	93	216	178	159	115	165	143	112	167	154	189	124
STAT1	3224	2128	1420	927	2014	1323	1775	2662	1746	2251	2269	1499	1747	3996	1806	1293	1252	1453	1758	1794	1750	1439	1760	1295	2720	3646	2784	3471	5649	1761	2792	3917	2912	2729	3072	2871	3680	4527	2408	2909	2665	3951	3264	4006	2255	4174	2629	2411	3414
STAT2	638	514	390	408	552	577	333	324	290	254	331	494	755	904	324	486	386	462	492	457	209	179	392	552	693	315	517	590	1075	531	246	895	611	172	259	301	967	637	892	298	316	801	659	481	317	665	656	539	626
TBK1	940	897	747	737	852	1207	933	705	830	931	851	885	1096	860	1077	769	1152	841	899	933	972	724	987	1069	1056	1439	819	931	1221	827	984	1377	926	1060	1233	1274	731	1112	1139	1482	1198	1134	1114	1105	1135	829	1038	847	738
TICAM1	295	259	237	144	245	210	275	283	143	237	320	339	208	250	243	199	183	321	328	252	227	228	233	199	233	187	377	205	191	175	287	244	158	213	150	219	327	271	276	199	241	230	204	241	226	298	223	71	312
TICAM2	1369	985	967	998	644	1156	1193	813	868	973	969	1301	1237	870	1221	781	664	1193	1293	1121	1097	772	1035	839	879	1109	860	911	1149	809	968	1298	995	1093	775	848	1678	1439	1215	803	1022	1471	985	1124	1071	1127	712	915	1281
TIRAP	114	100	127	113	108	132	179	187	183	223	59	146	109	176	105	118	100	124	108	157	52	50	201	75	211	81	183	209	119	138	44	95	122	146	119	58	168	73	155	106	302	193	187	157	66	207	127	164	154
TLR3	68	114	127	100	128	95	111	70	41	108	91	78	92	111	149	58	111	77	78	154	59	63	128	147	205	218	85	145	170	139	55	72	121	139	124	109	17	66	148	143	151	110	61	155	73	81	212	50	102
TLR4	2119	1485	1161	1208	1178	1730	1111	549	931	919	1059	1745	1878	1969	901	1261	1304	1457	1838	1775	1803	1297	1540	1592	1729	1716	1118	1685	1584	1372	1508	1542	1320	1951	1440	1685	2358	2036	1807	867	1021	2012	993	1530	1282	1781	1111	2085	1589
TLR7	325	343	349	207	318	470	305	217	337	232	222	430	287	446	370	289	148	385	261	240	324	161	289	374	444	490	295	724	919	307	308	556	425	230	589	299	491	533	438	330	410	817	417	574	408	438	458	206	301
TLR8	1477	757	730	637	662	1614	1021	612	523	748	541	1847	1775	788	732	987	877	1041	1375	1132	1766	1023	1698	1257	895	901	708	1051	1272	708	1053	1397	1002	1135	1201	991	1466	1305	1144	927	695	1410	715	945	1059	845	909	881	1040
TLR9	265	429	418	402	376	354	302	356	289	385	339	274	381	491	334	335	480	427	417	321	386	352	547	447	369	297	418	452	231	374	476	357	311	348	317	268	386	342	332	350	329	310	291	287	363	312	225	266	464
TNFSF10	3754	2887	2153	2059	2448	2988	3069	2242	2534	2093	1685	2708	3220	5227	2699	2653	2601	2565	2429	2670	3575	2983	3060	3470	4396	4477	3780	4583	9256	3864	4170	6057	3432	4009	3688	4081	5901	8002	5159	4753	3626	6432	4574	4676	3695	4914	4343	2781	3584
TRAF3	463	489	521	420	396	453	504	426	499	585	440	435	581	439	528	457	461	428	451	360	327	347	483	355	394	439	384	362	494	371	380	411	553	379	504	509	484	556	412	454	462	530	390	463	339	418	403	462	420
TRAF6	549	591	684	475	441	371	473	605	337	596	683	426	469	541	473	591	415	383	418	382	508	302	459	484	502	662	480	525	458	373	521	423	465	395	490	594	467	600	552	448	502	590	519	600	507	592	574	428	485
TYK2	1917	2016	1621	1804	1673	1806	1403	1671	1771	1804	1456	1956	2132	1531	1499	1694	1479	1920	1830	2154	1789	1678	2074	1581	1654	2273	1522	2038	1501	1200	1967	1515	1379	2693	2279	1986	1675	1571	1389	1646	1691	1645	1457	1931	1978	1758	1395	1755	2028
ZBP1	50	167	140	127	61	46	96	121	43	138	199	158	101	115	143	70	67	226	145	222	30	118	110	113	331	105	303	178	182	91	258	221	287	234	137	148	305	371	174	300	291	228	173	245	144	325	199	71	278
PCR data (Ct) - baseline
	IFN-beta 1a im.																								IFN-beta 1b sc.
Gene	Pat01	Pat02	Pat03	Pat04	Pat05	Pat06	Pat07	Pat08	Pat09	Pat10	Pat11	Pat12	Pat13	Pat14	Pat15	Pat16	Pat17	Pat18	Pat19	Pat20	Pat21	Pat22	Pat23	Pat24	Pat01	Pat02	Pat03	Pat04	Pat05	Pat06	Pat07	Pat08	Pat09	Pat10	Pat11	Pat12	Pat13	Pat14	Pat15	Pat16	Pat17	Pat18	Pat19	Pat20	Pat21	Pat22	Pat23	Pat24	Pat25
CXCL10	33.4147	28.9368	29.6787	33.492	32.7056	32.6891	33.0898	34.0091	28.6982						32.5201	32.349	34.3604	33.6781	32.968	30.7696	32.6863	33.1472		34.8148			33.863	32.9635	33.0518			32.8616		33.8666	34.0623	30.2626		34.2704	31.7954	33.8091	31.8773		34.6148		32.3128	32.6024		32.9421
MX1	27.4516	26.6444	24.7031	28.1877	27.902	28.4658	28.3788	28.3783	23.8007						27.4122	27.6908	27.703	28.206	27.9825	26.1209	27.4311	28.1935		28.8464			27.8865	28.4315	27.3388			27.853		26.3945	27.8067	24.552		27.5263	27.5893	28.3792	27.231		28.4817		28.4054	27.9167		27.3536
MYD88	26.192	26.3154	25.9733	26.961	27.7444	26.0278	26.546	27.2527	26.0344						26.5083	26.9543	27.2046	27.1066	26.1169	24.9607	26.4195	27.2288		27.0804			27.4705	26.6883	26.8072			26.031		26.6734	26.1666	24.9483		26.9776	26.6285	27.2649	26.2044		27.4763		26.2168	26.8084		27.2156
RSAD2	31.2652	29.5293	26.9449	32.139	31.4323	31.6678	31.006	32.1579	25.9309						30.7474	31.1767	31.2856	31.4842	30.9496	28.1758	31.3244	30.5244		31.7913			31.0394	31.613	29.9613			29.0375		29.4598	30.6936	27.6151		31.0695	30.4124	31.9363	30.561		32.8995		30.7065	30.4855		31.1794
SOCS1	28.627	27.9626	27.8131	28.6403	28.9784	28.6031	28.3707	29.18	27.9675						29.0758	28.5795	28.3321	28.212	28.8393	28.3302	28.9565	28.3244		29.3915			28.5047	28.765	28.9031			28.0112		28.9264	28.3123	26.3378		29.4259	28.341	29.146	28.273		28.5855		28.8348	28.8009		28.6938
SOCS3	27.4263	26.8447	26.9583	27.4516	28.1961	27.599	26.3908	27.6082	27.9547						28.3685	27.8586	28.5725	27.9391	27.5228	27.8797	27.8775	28.6486		28.9488			27.3505	26.6774	27.1617			28.3876		27.9137	26.8102	25.7068		28.2476	27.0637	27.9556	26.2486		28.5812		27.9548	28.1037		27.9782
STAT1	24.6592	23.2223	23.5781	24.9835	25.7737	25.719	25.5015	25.8159	23.7072						25.7535	25.5272	25.9644	25.9607	24.9359	24.5005	24.9231	26.3339		26.3268			25.3593	25.0587	25.4838			24.7646		25.6529	24.6608	23.1998		25.7919	25.2589	25.76	24.5858		25.9424		24.8397	25.789		25.2452
STAT2	26.8018	25.3567	24.9724	27.1078	27.1632	26.8738	26.8562	27.524	24.9608						26.7367	26.5824	27.114	26.9337	26.2016	25.7632	26.8119	27.5341		27.4202			27.1657	26.9269	26.7051			26.5546		26.5889	26.4068	24.3119		27.4187	26.7184	27.2021	26.1607		27.5726		27.4096	26.8453		26.829
TLR3	35.5554	34.3805	33.8973	36.1084	35.6198	32.8434	35.5381	34.2498	34.9011						32.0977	35.2258	34.6828	35.3728	34.7107	32.2578	35.2057	33.3012		34.4985			33.9481	34.6359	33.5819			33.5825		35.3814	34.186	32.2885		36.6735	32.7218	35.62	33.3518		35.5537		33.0754	34.1181		35.0065
TLR4	27.6269	27.7278	27.7052	28.5796	28.7138	26.8828	27.8091	28.8916	27.1114						27.8199	27.8938	28.3638	28.8539	27.2968	26.1724	27.4224	27.7423		28.7105			28.1521	27.3409	27.2982			27.0956		27.956	26.5208	25.5827		27.32	27.1266	28.5413	26.9496		28.5135		27.9491	27.8141		27.9798
TLR7	30.7857	29.9479	29.687	31.24	31.9285	29.1664	30.8877	31.0265	29.6747						29.2028	30.7916	31.9305	30.8254	30.6554	28.0688	30.7833	30.174		31.7524			32.2244	31.2512	29.9598			29.6265		30.917	29.4716	29.9313		31.5008	29.9358	32.186	29.6139		31.9228		30.2713	30.0004		30.9875
TLR8	28.3103	28.204	28.9791	27.0015	26.9972	26.9912	28.3652	26.7915	28.7176						27.9371	28.9709	27.3213	27.3739	25.5852	26.2859	27.3809	26.9629		27.6481			28.317	25.7305	28.2524			28.1026		27.9601	28.9613	25.0304		26.9148	28.482	29.9029	27.6928		30.0502		28.1536	28.491		27.3292
TLR9	32.3317	32.8105	32.6088	33.2732	32.3531	32.6828	33.3451	32.6383	32.5624						32.4067	32.2179	31.6046	32.0477	32.8585	31.4233	32.8433	32.8032		31.9864			32.9438	32.4189	32.7637			32.3439		32.9974	31.8339	30.2876		33.2424	32.961	32.9116	32.2673		32.4469		31.9303	32.2027		32.8194
TNFSF10	27.9412	26.2296	26.2368	28.3838	28.3485	26.9401	27.609	28.9183	25.7917						27.1393	27.8091	28.1427	27.9421	27.2692	25.9244	27.9517	27.6407		28.5429			28.5323	27.9557	27.2853			27.0699		27.9396	27.2409	25.8597		27.6499	27.5491	28.6885	26.9488		28.7317		27.3146	27.1616		27.9352
PCR data (Ct) - 1 month
	IFN-beta 1a im.																								IFN-beta 1b sc.
Gene	Pat01	Pat02	Pat03	Pat04	Pat05	Pat06	Pat07	Pat08	Pat09	Pat10	Pat11	Pat12	Pat13	Pat14	Pat15	Pat16	Pat17	Pat18	Pat19	Pat20	Pat21	Pat22	Pat23	Pat24	Pat01	Pat02	Pat03	Pat04	Pat05	Pat06	Pat07	Pat08	Pat09	Pat10	Pat11	Pat12	Pat13	Pat14	Pat15	Pat16	Pat17	Pat18	Pat19	Pat20	Pat21	Pat22	Pat23	Pat24	Pat25
CXCL10	31.9368	32.8938	32.8449	34.603	32.991	31.9366	33.1247	33.2185	34.0658						30.8945	33.6839	35.016	32.0441	33.2012	32.2897	32.3702	33.0011		33.9316			32.2947	31.3275	27.6599			29.3321		32.234	30.1639	30.8249		29.7831	30.2492	31.3825	30.3508		32.8879		30.9729	28.8445		32.5878
MX1	26.9866	27.6848	26.6673	27.8859	27.3112	27.6352	27.3755	26.9765	27.8177						26.9659	27.5967	27.437	27.712	27.7823	27.1041	26.96	27.3173		27.9657			25.9634	25.6308	23.6733			24.8025		24.9712	24.1439	24.887		23.5859	24.5758	24.8733	24.6912		25.7073		26.7191	24.6541		25.9574
MYD88	26.2287	26.8808	26.9589	26.8658	27.5445	25.9454	26.7797	26.6355	27.1522						25.9535	27.0127	27.1746	26.6748	26.6355	26.5108	26.1049	26.986		26.9564			26.9076	26.4213	25.7221			25.5207		26.1131	24.8346	25.943		25.2757	26.1746	26.4836	25.9367		27.4791		25.8016	25.9575		26.9384
RSAD2	30.7046	30.5225	29.791	32.037	30.9142	31.0885	30.3437	30.9744	30.9395						29.7444	31.0752	30.018	30.948	30.5573	27.6653	28.9224	30.4526		29.7305			27.9393	27.5761	24.6538			26.3668		26.2947	26.0354	27.1363		25.7495	26.6828	26.3788	27.1989		27.7385		27.8478	25.9535		28.4438
SOCS1	28.6343	28.5089	28.6188	28.5473	28.535	28.9465	28.6538	28.3246	29.1252						28.5241	27.8199	28.2607	28.7959	28.9591	28.6489	27.7275	28.3049		29.2798			27.9581	28.6958	27.78			28.0994		28.3198	26.9896	27.3198		27.3171	27.7023	27.9483	28.269		29.469		28.6876	27.947		28.7473
SOCS3	27.082	27.6076	27.505	27.9361	27.5047	27.2533	27.362	27.3202	28.7959						27.9596	27.243	28.1905	27.5503	27.9443	27.7708	27.9553	27.9145		28.7814			27.4142	28.1527	27.5748			27.8691		27.8297	25.8601	26.9506		26.6395	27.3109	26.8876	27.7007		28.958		28.2707	27.9725		28.1342
STAT1	24.1096	25.5528	25.5596	25.8628	25.5417	25.4136	25.9467	25.1171	26.2386						24.9234	25.8354	25.9321	25.8321	25.6489	25.944	25.0771	25.9174		26.2438			24.7033	24.3324	23.3431			23.7357		24.8353	22.9281	24.1069		23.4115	24.3661	24.1265	24.3306		25.1982		24.9163	23.9339		24.9148
STAT2	26.5787	26.9826	26.7326	27.6501	27.1431	26.5978	26.8694	26.927	27.4487						26.7223	27.3143	27.1531	26.676	26.6618	26.9783	26.8372	26.937		27.1241			26.9974	26.3286	24.7709			25.561		26.0123	24.386	25.8312		24.9853	25.8866	26.159	25.7655		26.965		26.4096	25.5675		26.9465
TLR3	35.3846	33.8742	34.3675	35.3464	34.8999	32.8461	35.285	34.137	35.7494						31.4492	35.8384	34.2736	34.2639	34.628	32.898	34.8795	34.3986		33.7008			34.7301	33.8854	31.9713			33.2338		34.4215	31.773	33.368		34.6755	31.9126	33.6107	32.1271		34.8945		33.501	32.9278		34.0075
TLR4	27.8058	28.175	28.6408	28.9689	28.9706	26.9504	27.8942	28.0612	28.3982						27.2366	28.2608	28.4549	28.2246	27.691	28.2676	27.2224	28.7412		27.9556			28.3578	27.9463	26.586			27.3111		27.4093	25.793	26.6516		26.0485	26.9078	28.0026	26.9235		28.939		27.7028	27.0811		27.9289
TLR7	30.7661	31.0254	30.9318	31.917	31.5223	28.9345	30.763	31.492	31.4634						28.6921	31.2614	31.7233	30.3652	30.866	29.2904	30.8104	31.7637		30.1677			31.5722	30.7037	27.9565			29.1928		30.5838	28.5219	30.7674		29.8894	29.7145	31.1529	29.4352		31.9309		29.6544	28.9478		31.1783
TLR8	29.0628	28.8634	29.7221	27.8684	29.4963	27.1364	27.3534	27.1399	29.9154						27.2901	29.6801	28.2195	25.6551	26.3497	28.3121	27.2012	27.2254		26.0147			27.9694	27.9906	27.8615			28.0919		27.8752	25.223	26.947		26.1704	27.8464	29.3593	27.9318		29.3473		28.1236	28.2875		27.3642
TLR9	32.9705	33.2564	32.9516	33.6146	31.9905	32.9044	33.6258	32.7054	33.0022						32.3257	32.9601	32.621	32.2103	32.9748	32.1458	32.692	33.261		32.1725			33.4839	32.2476	32.8158			32.8673		32.8597	30.9819	32.6976		32.7124	33.2282	32.9502	32.3693		32.9925		32.8282	32.732		33.2955
TNFSF10	27.6502	27.7303	28.052	28.8282	28.2897	26.6033	27.5978	28.1752	28.3694						26.2515	27.9611	28.1686	27.6172	27.7494	27.3159	27.9759	27.9523		27.8824			27.6934	27.3497	24.8559			25.812		26.9083	25.6822	26.7701		25.4926	26.5633	26.8039	26.2588		27.768		26.5999	25.755		27.4855
Scatterplots
	Spearman's rho=-0.83 , p-value=<2.2x10-16				Spearman's rho=-0.92 , p-value=<2.2x10-16					Spearman's rho=-0.63 , p-value=<2.2x10-16				Spearman's rho=-0.88 , p-value=<2.2x10-16				Spearman's rho=-0.26 , p-value=1.6x10-02				Spearman's rho=-0.50 , p-value=1.0x10-06					Spearman's rho=-0.81 , p-value=<2.2x10-16				Spearman's rho=-0.38 , p-value=2.6x10-04				Spearman's rho=-0.49 , p-value=1.4x10-06					Spearman's rho=-0.43 , p-value=3.5x10-05				Spearman's rho=-0.72 , p-value=<2.2x10-16				Spearman's rho=-0.41 , p-value=7.4x10-05
[truncated: 12 more columns]
