# Supplementary material for: Elevated type I interferon-like activity in a subset of multiple sclerosis patients: molecular basis and clinical relevance
Source: J Neuroinflammation. 2012 Jun 22;9:140. doi: 10.1186/1742-2094-9-140 (PMC3464734; doi:10.1186/1742-2094-9-140)
Supplement: Additional file 3 — Genes involved in the pathways regulating IFN-beta expression and in the pathway that is activated by IFN-beta. Mean microarray signal intensities, calculated Wilcoxon test P-values as well as ISGF3 DNA-binding site information are provided for all genes. Moreover, for 14 of the genes, the results of the real-time PCR analysis are also shown. [file 1742-2094-9-140-S3.xls]

## Sheet: Gene expression analysis
Microarray data (signal intensities)
Gene Symbol	GeneCards ID	Entrez ID	Chromosome Position	Official Full Name	Mean MX1high sc. at baseline	Mean MX1high sc. at 1 month	Mean MX1low sc. at baseline	Mean MX1low sc. at 1 month	MX1high sc. vs. MX1low sc. at baseline	MX1high sc. vs. MX1low sc. at 1 month	MX1high sc.: baseline vs. 1 month	MX1low sc.: baseline vs. 1 month	ISGF3 binding site (V$ISRE_01)
AKT1	GC14M104361	207	chr14:104306731-104333125 (-)	v-akt murine thymoma viral oncogene homolog 1	958.739	1045.6	1055.78	1087.28	0.137911	0.330404	0.46875	0.298844	no
ATF2	GC02M175645	1386	chr2:175645224-175741180 (-)	activating transcription factor 2	304.616	314.918	328.911	348.922	0.530541	0.198615	0.6875	0.114177	no
CHUK	GC10M101938	1147	chr10:101938114-101979334 (-)	conserved helix-loop-helix ubiquitous kinase	475.026	544.307	389.525	428.695	0.635115	0.481597	0.03125	0.0426517	no
CXCL10	GC04M077132	3627	chr4:77161295-77163674 (-)	chemokine (C-X-C motif) ligand 10	989.194	1152.29	308.971	997.762	0.020802	0.0398167	1	1.86265e-09	yes
DDX58	GC09M032447	23586	chr9:32445300-32516322 (-)	DEAD (Asp-Glu-Ala-Asp) box polypeptide 58	938.509	1170.61	643.904	1322.73	0.370257	0.172429	0.375	1.86265e-09	yes
EIF2AK2	GC02M037246	5610	chr2:37179857-37405184 (-)	eukaryotic translation initiation factor 2-alpha kinase 2	1738	2422.04	873.949	2264.62	0.0076488	0.924511	0.078125	1.86265e-09	no
IFI27	GC14P093646	3429	chr14:93646832-93652786 (+)	interferon, alpha-inducible protein 27	974.246	1648.51	50.105	1554.76	0.00116925	0.924511	0.296875	1.86265e-09	no
IFIH1	GC02M162831	64135	chr2:162831835-162883285 (-)	interferon induced with helicase C domain 1	591.794	674.99	345.193	831.802	2.56423e-05	0.127615	0.46875	1.86265e-09	yes
IFIT1	GC10P091142	3434	chr10:91142302-91153725 (+)	interferon-induced protein with tetratricopeptide repeats 1	2986.46	5303.45	630.379	5745.24	1.28212e-05	0.330404	0.109375	1.86265e-09	no
IFNAR1	GC21P033619	3454	chr21:33619084-33653999 (+)	interferon (alpha, beta and omega) receptor 1	400.687	383.536	333.481	365.595	0.555883	0.747155	0.46875	0.00158328	no
IFNAR2	GC21P033524	3455	chr21:33524101-33558700 (+)	interferon (alpha, beta and omega) receptor 2	982.051	954.164	809.216	777.754	0.311513	0.137911	0.8125	0.244946	no
IFNB1	GC09M021067	3456	chr9:21067104-21067962 (-)	interferon, beta 1, fibroblast	9.8195	7.54168	11.064	9.19593	0.924511	0.311513	0.46875	0.640825	yes
IKBKB	GC08P042247	3551	chr8:42247986-42309122 (+)	inhibitor of kappa light polypeptide gene enhancer in B-cells, kinase beta	537.25	547.134	517.25	509.174	0.894458	0.50577	0.8125	0.685047	no
IKBKE	GC01P204710	9641	chr1:204710419-204736845 (+)	inhibitor of kappa light polypeptide gene enhancer in B-cells, kinase epsilon	445.8	512.219	434.869	491.251	0.412827	0.555883	0.015625	2.7623e-06	no
IRAK1	GC0XM152929	3654	chrX:152929151-152938536 (-)	interleukin-1 receptor-associated kinase 1	1592.37	1569.63	1880.78	1904.15	0.481597	0.227449	0.9375	0.39305	no
IRAK4	GC12P042439	51135	chr12:42439047-42468166 (+)	interleukin-1 receptor-associated kinase 4	459.254	440.767	530.617	470.277	0.1488	0.391208	0.578125	0.00501261	no
IRF3	GC19M054854	3661	chr19:54854641-54860936 (-)	interferon regulatory factor 3	1444.49	1542.7	1472.1	1573.28	0.984882	0.954664	0.375	0.0698929	no
IRF7	GC11M000602	3665	chr11:602555-605999 (-)	interferon regulatory factor 7	2786.59	3202.73	1356.6	3435.06	6.37173e-05	0.330404	0.46875	1.86265e-09	yes
IRF9	GC14P023690	10379	chr14:23690267-23706451 (+)	interferon regulatory factor 9	3743.57	3537.69	2466.57	3391.61	0.000663787	0.718552	0.6875	1.86265e-09	no
ISG15	GC01P000938	9636	chr1:938742-939782 (+)	ISG15 ubiquitin-like modifier	4675.76	7195.81	1552.54	8728.92	8.74171e-06	0.137911	0.15625	1.86265e-09	no
ISG20	GC15P086983	3669	chr15:86982978-87000718 (+)	interferon stimulated exonuclease gene 20kDa	2290.24	2495.1	1835.89	2826.9	0.227449	0.227449	0.578125	3.72529e-09	yes
JAK1	GC01M065010	3716	chr1:65071494-65204775 (-)	Janus kinase 1	4335.74	4554.34	4975.56	4896.04	0.370257	0.834828	0.6875	0.439967	no
JUN	GC01M058958	3725	chr1:59019048-59022587 (-)	jun oncogene	196.551	212.711	241.611	184.512	0.834828	0.391208	0.46875	0.338742	no
MAP3K7	GC06M091282	6885	chr6:91282074-91353628 (-)	mitogen-activated protein kinase kinase kinase 7	803.219	767.129	748.843	740.794	0.412827	0.555883	0.578125	0.640825	no
MAPK14	GC06P036103	1432	chr6:36103551-36186513 (+)	mitogen-activated protein kinase 14	1078.75	961.703	975.986	902.183	0.80533	0.718552	0.578125	0.0164312	no
MAPK8	GC10P049279	5599	chr10:49184739-49317409 (+)	mitogen-activated protein kinase 8	187.415	200.671	198.711	183.762	0.834828	0.747155	0.8125	0.212933	no
MAVS	GC20P003783	57506	chr20:3775484-3795973 (+)	mitochondrial antiviral signaling protein	369.979	368.594	373.743	361.055	0.864553	0.80533	1	0.253436	no
MX1	GC21P041720	4599	chr21:41714312-41753011 (+)	myxovirus (influenza virus) resistance 1, interferon-inducible protein p78 (mouse)	5894.2	8018.75	1667.82	8109.5	1.9426e-07	0.776091	0.15625	1.86265e-09	no
MYD88	GC03P038155	4615	chr3:38155009-38159517 (+)	myeloid differentiation primary response gene (88)	8033.64	8740.56	6626.75	8035.47	0.608196	0.608196	0.296875	2.6077e-08	no
NFKB1	GC04P103641	4790	chr4:103641518-103757507 (+)	nuclear factor of kappa light polypeptide gene enhancer in B-cells 1	2119.41	2133.98	2121.73	2128.83	0.924511	0.924511	0.46875	0.887195	no
NFKB2	GC10P104144	4791	chr10:104144219-104152271 (+)	nuclear factor of kappa light polypeptide gene enhancer in B-cells 2 (p49/p100)	402.893	391.669	426.18	418.263	0.391208	0.690325	0.8125	0.404495	no
NFKBIA	GC14M034940	4792	chr14:34940468-34943703 (-)	nuclear factor of kappa light polypeptide gene enhancer in B-cells inhibitor, alpha	5163.61	4963.92	5460.94	4963.2	0.984882	0.776091	0.9375	0.569858	no
OAS1	GC12P111807	4938	chr12:111829122-111854177 (+)	2',5'-oligoadenylate synthetase 1, 40/46kDa	2975.81	3497.26	1219.1	3497.75	0.00501735	0.555883	0.46875	1.86265e-09	no
PIK3R1	GC05P067558	5295	chr5:67558218-67633405 (+)	phosphoinositide-3-kinase, regulatory subunit 1 (alpha)	1015.71	1298.22	958.682	953.756	0.581779	0.172429	0.078125	0.951526	no
REL	GC02P061020	5966	chr2:60962256-61003682 (+)	v-rel reticuloendotheliosis viral oncogene homolog (avian)	1147.27	1134.95	1029.25	1063.67	0.662499	0.864553	1	0.318396	no
RELA	GC11M065178	5970	chr11:65177649-65186959 (-)	v-rel reticuloendotheliosis viral oncogene homolog A (avian)	911.887	895.058	918.975	948.97	0.924511	0.581779	0.8125	0.583757	no
RELB	GC19P050196	5971	chr19:50196539-50233292 (+)	v-rel reticuloendotheliosis viral oncogene homolog B	457.781	444.37	497.157	491.499	0.435109	0.391208	0.578125	1	no
RSAD2	GC02P006969	91543	chr2:6935247-6955814 (+)	radical S-adenosyl methionine domain containing 2	1907.71	3583.93	335.162	4299.95	3.69094e-06	0.242883	0.078125	1.86265e-09	no
SOCS1	GC16M011255	8651	chr16:11255775-11257540 (-)	suppressor of cytokine signaling 1	90.4896	92.4386	70.5771	100.615	0.662499	0.747155	1	0.0174537	yes
SOCS3	GC17M073864	9021	chr17:73864454-73867753 (-)	suppressor of cytokine signaling 3	205.84	170.1	192.706	171.887	0.662499	0.984882	0.046875	0.109432	yes
STAT1	GC02M191542	6772	chr2:191542121-191587181 (-)	signal transducer and activator of transcription 1, 91kDa	5600.28	4033.78	2294.38	3825.78	0.00232413	0.954664	0.375	1.30385e-08	no
STAT2	GC12M055021	6773	chr12:55021648-55040176 (-)	signal transducer and activator of transcription 2, 113kDa	615.812	500.805	427.391	594.477	0.0707878	0.259001	0.21875	2.7623e-06	yes
TBK1	GC12P063132	29110	chr12:63132204-63182158 (+)	TANK-binding kinase 1	776.383	764.753	781.115	878.73	0.834828	0.530541	0.6875	0.0046648	no
TICAM1	GC19M004767	148022	chr19:4766944-4782716 (-)	toll-like receptor adaptor molecule 1	295.599	278.016	263.6	268.802	0.718552	0.864553	0.9375	0.529105	no
TICAM2	GC05M114942	353376	chr5:114942238-114989757 (-)	toll-like receptor adaptor molecule 2	1153.62	1006.17	1058.98	1068.39	0.198615	0.458036	0.03125	0.951526	no
TIRAP	GC11P125658	114609	chr11:125658192-125670038 (+)	toll-interleukin 1 receptor (TIR) domain containing adaptor protein	179.683	154.404	154.587	164.521	0.227449	0.776091	0.21875	0.140283	no
TLR3	GC04P187227	7098	chr4:187227303-187243246 (+)	toll-like receptor 3	53.7844	125.267	79.0032	126.005	0.0588806	0.718552	0.015625	0.000169897	no
TLR4	GC09P119506	7099	chr9:119506291-119519589 (+)	toll-like receptor 4	1598.94	1571.16	1493.98	1509.59	0.718552	0.608196	0.8125	0.871208	no
TLR7	GC0XP012795	51284	chrX:12795123-12818401 (+)	toll-like receptor 7	524.282	517.435	360.397	542.082	0.458036	0.581779	0.9375	6.14673e-08	no
TLR8	GC0XP012834	51311	chrX:12834679-12851209 (+)	toll-like receptor 8	2362.69	2017.28	1738.14	1653.4	0.662499	0.555883	0.46875	0.0698929	no
TLR9	GC03M052230	54106	chr3:52230138-52235219 (-)	toll-like receptor 9	292.76	238.649	335.849	272.684	0.581779	0.662499	0.21875	0.00171859	no
TNFSF10	GC03M173706	8743	chr3:173706158-173723963 (-)	tumor necrosis factor (ligand) superfamily, member 10	5473.84	5732.45	3462.36	5822.55	0.117902	0.530541	0.6875	1.86265e-09	no
TRAF3	GC14P102313	7187	chr14:102313569-102442381 (+)	TNF receptor-associated factor 3	470.355	463.683	459.788	437.126	0.635115	0.311513	0.6875	0.0247861	no
TRAF6	GC11M036467	7189	chr11:36467299-36488398 (-)	TNF receptor-associated factor 6	518.728	539.142	539.515	540.113	0.718552	0.924511	0.46875	0.903226	no
TYK2	GC19M010322	7297	chr19:10322209-10352211 (-)	tyrosine kinase 2	1829.71	1767.17	1774.16	1708.86	0.776091	1	0.296875	0.0919496	no
ZBP1	GC20M055602	81030	chr20:55612308-55629038 (-)	Z-DNA binding protein 1	209.894	258.481	124.897	267.567	0.0260573	0.435109	0.46875	9.31323e-09	yes
											expressed at significantly higher levels (p-value<0.01)
											expressed at significantly lower levels (p-value<0.01)
PCR data (Ct)
Gene Symbol	TaqMan Assay	Entrez ID	Chromosome Position	Official Full Name	Mean MX1high sc. at baseline	Mean MX1high sc. at 1 month	Mean MX1low sc. at baseline	Mean MX1low sc. at 1 month	MX1high sc. vs. MX1low sc. at baseline	MX1high sc. vs. MX1low sc. at 1 month	MX1high sc.: baseline vs. 1 month	MX1low sc.: baseline vs. 1 month	ISGF3 binding site (V$ISRE_01)
CXCL10	Hs00171042_m1	3627	chr4:77161295-77163674 (-)	chemokine (C-X-C motif) ligand 10	30.7264	30.529	32.8767	30.2949	0.0283673	0.613408	1	9.53674e-07	yes
MX1	Hs00895608_m1	4599	chr21:41714312-41753011 (+)	myxovirus (influenza virus) resistance 1, interferon-inducible protein p78 (mouse)	25.2367	24.8833	27.7165	24.8798	3.04044e-05	0.65868	0.8125	9.53674e-07	no
MYD88	Hs00182082_m1	4615	chr3:38155009-38159517 (+)	myeloid differentiation primary response gene (88)	25.6962	26.0347	26.6053	25.9685	0.00772271	0.527029	0.3125	1.90735e-06	no
RSAD2	Hs00369813_m1	91543	chr2:6935247-6955814 (+)	radical S-adenosyl methionine domain containing 2	27.8837	26.8154	30.7909	26.7128	6.08088e-05	0.899787	0.1875	9.53674e-07	no
SOCS1	Hs00705164_s1	8651	chr16:11255775-11257540 (-)	suppressor of cytokine signaling 1	27.7538	27.9722	28.6965	28.1455	0.177592	0.65868	0.625	0.00327873	yes
SOCS3	Hs02330328_s1	9021	chr17:73864454-73867753 (-)	suppressor of cytokine signaling 3	26.7259	27.2141	27.5072	27.4482	0.0786865	0.446944	0.1875	0.945745	yes
STAT1	Hs01013996_m1	6772	chr2:191542121-191587181 (-)	signal transducer and activator of transcription 1, 91kDa	23.7632	24.3105	25.2879	24.1808	0.00985102	0.65868	0.3125	1.90735e-06	no
STAT2	Hs01013123_m1	6773	chr12:55021648-55040176 (-)	signal transducer and activator of transcription 2, 113kDa	25.2576	25.9033	26.8664	25.8717	0.000881727	0.899787	0.1875	1.90735e-06	yes
TLR3	Hs01551078_m1	7098	chr4:187227303-187243246 (+)	toll-like receptor 3	33.7668	33.1971	33.9202	32.9549	0.949802	0.65868	0.4375	6.67572e-05	no
TLR4	Hs00152939_m1	7099	chr9:119506291-119519589 (+)	toll-like receptor 4	26.5592	27.0883	27.5395	27.2963	0.0190939	0.569474	0.1875	0.0263309	no
TLR7	Hs00152971_m1	51284	chrX:12795123-12818401 (+)	toll-like receptor 7	29.4333	29.9098	30.1522	29.456	0.25035	0.446944	0.1875	3.14713e-05	no
TLR8	Hs00607866_mH	51311	chrX:12834679-12851209 (+)	toll-like receptor 8	26.4416	27.2046	27.9409	27.6754	0.0154758	0.3083	0.125	0.0759802	no
TLR9	Hs00152973_m1	54106	chr3:52230138-52235219 (-)	toll-like receptor 9	31.8009	32.5703	32.3677	32.6149	0.446944	0.569474	0.3125	0.0141659	no
TNFSF10	Hs00921974_m11	8743	chr3:173706158-173723963 (-)	tumor necrosis factor (ligand) superfamily, member 10	26.2813	26.5145	27.4146	26.1729	0.023381	0.278352	0.8125	9.53674e-07	no
											expressed at significantly higher levels (p-value<0.01)
											expressed at significantly lower levels (p-value<0.01)
